# Supplementary material for: AlzhCPI: A knowledge base for predicting chemical-protein interactions towards Alzheimer’s disease
Source: PLoS One. 2017 May 25;12(5):e0178347. doi: 10.1371/journal.pone.0178347 (PMC5460905; doi:10.1371/journal.pone.0178347)
Supplement: S1 Table — (XLSX) [file pone.0178347.s001.xlsx]

## Sheet: Table S1
Table SI The detailed information for 51 targets
Encoding Gene	Target Name	UniProt Entry Name	UniProt NO
ACHE	acetylcholinesterase	AChE_HUMAN	P22303
BCHE	butyrylcholinesterase	CHLE_HUMAN	P06276
HTR1A	5-hydroxytryptamine receptor 1A	5HT1A_HUMAN	P08908
HTR2A	5-hydroxytryptamine receptor 2A	5HT2A_HUMAN	P28223
HTR3A	5-hydroxytryptamine receptor 3A	5HT3A_HUMAN	P46098
HTR4	5-hydroxytryptamine receptor 4	5HT4R_HUMAN	Q13639
5HT6R	5-hydroxytryptamine receptor 6	5HT6R_HUMAN	P50406
CHRNA4	neuronal acetylcholine receptor subunit alpha-4	ACHA4_HUMAN	P43681
CHRFAM7A	neuronal acetylcholine receptor subunit alpha-7	CRFM7_HUMAN	P36544
APP	amyloid beta A4 protein	A4_HUMAN	P05067
BACE1	beta-secretase 1	BACE1_HUMAN	P56817
COMT	Catechol O-methyltransferase	COMT_HUMAN	P21964
GABRA1	gamma-aminobutyric acid A receptor	GBRA1_HUMAN	P14867
GABBR1	gamma-aminobutyric acid B receptor	GABR1_HUMAN	Q9UBS5
APH1B	gamma-secretase subunit APH-1B	APH1B_HUMAN	Q8WW43
HRH3	histamine H3 receptor	HRH3_HUMAN	Q9Y5N1
ADORA2A	adenosine receptor A2a	AA2AR_HUMAN	P29274
MAOB	monoamine oxidase B	AOFB_HUMAN	P27338
CHRM1	muscarinic acetylcholine receptor M1	ACM1_HUMAN	P11229
CHRM2	muscarinic acetylcholine receptor M2	ACM2_HUMAN	P08172
GRIN1	N-methyl D-aspartate receptor 1	NMDZ1_HUMAN	Q05586
PDE4A	phosphodiesterase 4A	PDE4A_HUMAN	P27815
PDE4B	phosphodiesterase 4B	PDE4B_HUMAN	Q07343
PDE9A	phosphodiesterase 9A	PDE9A_HUMAN	O76083
GRIA1	AMPA1 Receptor	GRIA1_HUMAN	P42261
GRIA2	AMPA2 Receptor	GRIA2_HUMAN	P42262
GRM2	metabotropic glutamate receptor 2	GRM2_HUMAN	Q14416
GRM3	metabotropic glutamate receptor 3	GRM3_HUMAN	Q14832
SIGMAR1	sigma non-opioid intracellular receptor 1	SGMR1_HUMAN	Q99720
CDK5	cyclin-dependent-like kinase 5	CDK5_HUMAN	Q00535
MAPK8	mitogen-activated protein kinase 8 (JNK1)	MK08_HUMAN	P45983
MAPK9	mitogen-activated protein kinase 9 (JNK2)	MK09_HUMAN	P45984
MAPK10	mitogen-activated protein kinase 10 (JNK3)	MK10_HUMAN	P53779
MAPK14	mitogen-activated protein kinase 14 (MAPK p38α)	MK14_HUMAN	Q16539
GSK3B	glycogen synthase kinase-3 beta	GSK3B_HUMAN	P49841
HSP90AA1	heat shock protein 90 alpha	HS90A_HUMAN	P07900
PIN1	peptidyl-prolyl cis-trans isomerase NIMA-interacting 1	PIN1_HUMAN	Q13526
MAPT	microtubule-associated protein tau	TAU_HUMAN	P10636
PTGS2	prostaglandin G/H synthase 2 (COX-2)	PGH2_HUMAN	P35354
NOS2	inducible nitric oxide synthase	NOS2_HUMAN	P35228
MPO	myeloperoxidae	PERM_HUMAN	P05164
CHUK	nuclear factor NF-kappa-B inhibitor kinase alpha	IKKA_HUMAN	O15111
IKBKB	nuclear factor NF-kappa-B inhibitor kinase beta	IKKB_HUMAN	O14920
TNF	tumor Necrosis Factor-alpha	TNFA_HUMAN	P01375
ALOX12	12-lipoxygenase	LOX12_Human	P18054
CTSD	cyclophilin D	CATD_HUMAN	P07339
PDK1	pyruvate dehydrogenase kinase 1	PDK1_HUMAN	Q15118
HMGCR	HMG-CoA reductase	HMDH_HUMAN	P04035
IDE	insulin-degrading enzyme	IDE_HUMAN	P14735
PPARG	peroxisome proliferator activated receptor gamma	PPARG_HUMAN	P37231
CES1	cholesterol acyltransferase	EST1_HUMAN	P23141
