# Supplementary material for: AlzhCPI: A knowledge base for predicting chemical-protein interactions towards Alzheimer’s disease
Source: PLoS One. 2017 May 25;12(5):e0178347. doi: 10.1371/journal.pone.0178347 (PMC5460905; doi:10.1371/journal.pone.0178347)
Supplement: S2 Table — (XLSX) [file pone.0178347.s002.xlsx]

## Sheet: Table S2
Table S2 The generated ways of decoy compounds
1) The decoys generated by randomly being extracted from Specs database:
ADORA2A; HSP90AA1; CTSD; PDK1; HMGCR; PPARG
2) The decoys generated by directly extracted from DUD subsets:
MAPK14; PTGS2
3) The decoys generated in DUD online database with known active compounds
HTR2A;CHRM2;PDE9A;GRM2; GRM3;MAPK8; MAPK9; MAPK10; PIN1; MAPT; NOS2; MPO;CHUK; IKBKB;TNFA; ALOX12;IDE;CES1
