# Supplementary material for: AlzhCPI: A knowledge base for predicting chemical-protein interactions towards Alzheimer’s disease
Source: PLoS One. 2017 May 25;12(5):e0178347. doi: 10.1371/journal.pone.0178347 (PMC5460905; doi:10.1371/journal.pone.0178347)
Supplement: S3 Table — (XLSX) [file pone.0178347.s003.xlsx]

## Sheet: Table S3
Table S3 The SIMILES structure formats for 22 key compounds of shichangpu
SMILES	Weight	Name
C12CC3(C(CCC3C)C1(C)C)CC=C2C	204.357	(-)-alpha-cedrene
O1C2CCC(C3C(CCC12C)C(C3)(C)C)=C	220.356	(-)-caryophyllene oxide
OC(C)(C)C1CC=2[C@@](CC1)(CCCC=2C)C	222.372	(+)-g-Eudesmol
C(=C\CCC(C=C)=C)(/CC\C=C(\C)/C)\C	204.357	(E)-b-farnesene
O(C)c1cc(OC)c(OC)cc1\C=C\C	208.257	Azaron (alpha-asarone)
OC(CC\C=C(\C)/C)(C)C1CCC(=CC1)C	222.372	alpha-bisabolol
O(C)c1cc(OC)c(OC)cc1C=O	196.202	Asaraldehyde
O(C)c1cc(OC)c(OC)cc1\C=C/C	208.257	beta-asarone
O(C(=O)c1ccccc1)Cc1ccccc1	212.248	BZM (Benzyl benzoate)
O(C)c1cc(ccc1OC)\C=C/C	178.231	cis-methylisoeugenol
OC(C)(C)C1CC(C(C)=C)C(CC1)(C=C)C	222.372	Elemol
O(C)c1ccc(cc1)CC=C	148.205	Estragole
O1CC2CC(C)(C)C1(CC2)C	154.253	Eucalypto
O(C)c1cc(OC)c(OC)cc1CC=C	208.257	gamma-asarone
OC(C)(C)C1CC2=C(CCC2C)C(CC1)C	222.372	Guaiol
O(C)c1c(OC)cc(cc1OC)\C=C\C	208.257	Isoelemicin
C12C3CC4C1C(CCCC4(C)C23C)(C)C	204.357	Longicyclene
O(C)c1cc(ccc1OC)CC=C	178.231	Methyl eugenol
C(=C\CC=C(C)C)(/C=C)\C	136.238	Ocimene
O[C@@H]1C2C(C=C(CC2)C)[C@@H](CC1)C(C)C	208.345	T-Muurolol
O(C)c1cc(ccc1OC)\C=C\C	178.231	trans-methylisoeugenol
OC1(C2C(C=C(CC2)C)C(CC1)(C)C)C	208.345	α-cadinol
