# Supplementary material for: AlzhCPI: A knowledge base for predicting chemical-protein interactions towards Alzheimer’s disease
Source: PLoS One. 2017 May 25;12(5):e0178347. doi: 10.1371/journal.pone.0178347 (PMC5460905; doi:10.1371/journal.pone.0178347)
Supplement: S4 Table — (XLSX) [file pone.0178347.s004.xlsx]

## Sheet: Table S4
Table S4. The detailed information about target classification for 51 targets
	NO of active compounds in training set	NO of active compounds in test set	Total active compounds
1 Modulating neurotransmission (23)
ACHE	2600	869	3469
BCHE	800	233	1033
HTR1A	35	10	45
HTR2A	2200	742	2942
HTR3A	300	102	402
HTR4	375	126	501
5HT6R	80	31	111
CHRNA4	165	57	222
CHRFAM7A	700	257	957
COMT	40	13	53
GABRA1	105	35	140
GABBR1	30	13	43
HRH3	2200	732	2932
ADORA2A	2360	783	3143
MAOB	490	161	651
CHRM1	930	309	1239
CHRM2	380	128	508
GRIN1	410	134	544
GRIA1	110	40	150
GRIA2	100	31	131
GRM2	310	106	416
GRM3	50	16	66
SIGMAR1	580	195	775
				20473
2 Tau pathology approach (9)
GSK3B	750	190	940
CDK5	360	102	462
MAPK8	780	266	1046
MAPK9	330	108	438
MAPK10	510	174	684
MAPK14	40	19	59
HSP90AA1	750	248	998
PIN1	60	23	83
MAPT	40	12	52
				4762
3 Aβ-related treatment approaches (4)
APP	155	53	208
BACE1	1780	591	2371
APH1B	250	86	336
IDE	60	20	80
				2995
4 Targeting intracellular signaling cascades (3)
PDE4A	330	110	440
PDE4B	440	146	586
PDE9A	110	33	143
				1169
5 Anti-inflammatory approach (7)
PTGS2	1760	583	2343
NOS2	570	184	754
MPO	60	19	79
CHUK	120	41	161
IKBKB	600	198	798
TNF	560	192	752
ALOX12	120	40	160
				5047
6 Mitochondrial Dysfunction (2)
CTSD	1250	423	1673
PDK1	440	149	589
				2262
7 Metabolic dysfunction approaches (3)
HMGCR	600	199	799
PPARG	1730	582	2312
CES1	290	100	390
				3501
