# Supplementary material for: AlzhCPI: A knowledge base for predicting chemical-protein interactions towards Alzheimer’s disease
Source: PLoS One. 2017 May 25;12(5):e0178347. doi: 10.1371/journal.pone.0178347 (PMC5460905; doi:10.1371/journal.pone.0178347)
Supplement: S6 Table — (XLSX) [file pone.0178347.s006.xlsx]

## Sheet: Table S5
Table S5 The detailed performance of the 5-Fold cross-validation for 26 targets towards Alzheimer disease using NB and RP classifiers.
Target	Model	ECFP6							MACCS
		TP	FN	FP	TN	SE	SP	Q	TP	FN	FP	TN	SE	SP	Q
HTR2A	NB	2190	10	17	6583	0.995455	0.997424	0.996932	1878	322	610	5990	0.853636	0.907576	0.894091
	RP	2173	27	166	6434	0.987727	0.974848	0.978068	2182	18	195	6405	0.991818	0.970455	0.975795
ADORA2A	NB	2351	9	29	7051	0.996186	0.995904	0.995975	2202	158	235	6845	0.933051	0.966808	0.958369
	RP	2336	24	169	6911	0.989831	0.97613	0.979555	2349	11	46	7034	0.995339	0.993503	0.993962
CHRM2	NB	375	5	4	1136	0.986842	0.996491	0.994079	336	44	88	1052	0.884211	0.922807	0.913158
	RP	376	4	74	1066	0.989474	0.935088	0.948684	370	10	32	1108	0.973684	0.97193	0.972368
PDE9A	NB	109	1	0	330	0.990909	1	0.997727	102	8	2	327	0.927273	0.993921	0.977221
	RP	108	3	12	317	0.972973	0.963526	0.965909	109	1	8	321	0.990909	0.975684	0.979499
GRM2	NB	310	0	5	925	1	0.994624	0.995968	299	11	128	802	0.964516	0.862366	0.887903
	RP	309	1	21	909	0.996774	0.977419	0.982258	303	7	47	883	0.977419	0.949462	0.956452
GRM3	NB	50	0	0	150	1	1	1	44	6	1	149	0.88	0.993333	0.965
	RP	50	0	10	140	1	0.933333	0.95	49	1	8	142	0.98	0.946667	0.955
MAPK8	NB	776	4	7	2333	0.994872	0.997009	0.996474	688	92	291	2049	0.882051	0.875641	0.877244
	RP	749	31	69	2271	0.960256	0.970513	0.967949	758	22	111	2229	0.971795	0.952564	0.957372
MAPK9	NB	324	6	4	986	0.981818	0.99596	0.992424	286	44	78	912	0.866667	0.921212	0.907576
	RP	318	12	68	922	0.963636	0.931313	0.939394	318	12	87	903	0.963636	0.912121	0.925
MAPK10	NB	491	19	18	1512	0.962745	0.988235	0.981863	409	101	184	1346	0.801961	0.879739	0.860294
	RP	484	26	82	1448	0.94902	0.946405	0.947059	484	26	98	1432	0.94902	0.935948	0.939216
MAPK14	NB	40	0	0	120	1	1	1	37	3	2	118	0.925	0.983333	0.96875
	RP	39	1	5	115	0.975	0.958333	0.9625	36	4	9	111	0.9	0.925	0.91875
HS90AA1	NB	728	22	6	2244	0.970667	0.997333	0.990667	663	87	312	1938	0.884	0.861333	0.867
	RP	736	14	70	2180	0.981333	0.968889	0.972	741	9	98	2152	0.988	0.956444	0.964333
PIN1	NB	59	1	1	179	0.983333	0.994444	0.991667	59	1	1	179	0.983333	0.994444	0.991667
	RP	58	2	6	174	0.966667	0.966667	0.966667	59	1	19	161	0.983333	0.894444	0.916667
MAPT	NB	40	0	4	116	1	0.966667	0.975	31	9	3	117	0.775	0.975	0.925
	RP	39	1	20	100	0.975	0.833333	0.86875	33	7	10	110	0.825	0.916667	0.89375
PTGS2	NB	1730	30	87	5193	0.982955	0.983523	0.983381	1525	235	644	4636	0.866477	0.87803	0.875142
	RP	1730	30	161	5119	0.982955	0.969508	0.972869	1740	20	74	5206	0.988636	0.985985	0.986648
NOS2	NB	564	6	15	1695	0.989474	0.991228	0.990789	501	69	216	1494	0.878947	0.873684	0.875
	RP	557	13	92	1618	0.977193	0.946199	0.953947	555	15	88	1622	0.973684	0.948538	0.954825
MPO	NB	58	2	2	178	0.966667	0.988889	0.983333	54	6	15	165	0.9	0.916667	0.9125
	RP	58	2	6	174	0.966667	0.966667	0.966667	60	0	8	172	1	0.955556	0.966667
CHUK	NB	117	3	0	360	0.975	1	0.99375	116	4	57	303	0.966667	0.841667	0.872917
	RP	114	6	2	358	0.95	0.994444	0.983333	117	3	20	340	0.975	0.944444	0.952083
IKBKB	NB	599	1	5	1795	0.998333	0.997222	0.9975	532	68	146	1654	0.886667	0.918889	0.910833
	RP	587	13	50	1750	0.978333	0.972222	0.97375	579	21	68	1732	0.965	0.962222	0.962917
TNF	NB	514	46	67	1613	0.917857	0.960119	0.949554	338	222	127	1553	0.603571	0.924405	0.844196
	RP	529	31	141	1539	0.944643	0.916071	0.923214	528	32	157	1523	0.942857	0.906548	0.915625
ALOX12	NB	118	2	0	360	0.983333	1	0.995833	116	4	19	341	0.966667	0.947222	0.952083
	RP	116	4	10	350	0.966667	0.972222	0.970833	118	2	10	350	0.983333	0.972222	0.975
CTSD	NB	1204	46	26	3724	0.9632	0.993067	0.9856	1020	230	287	3463	0.816	0.923467	0.8966
	RP	1245	5	40	3710	0.996	0.989333	0.991	1231	19	94	3656	0.9848	0.974933	0.9774
PDK1	NB	437	3	0	1320	0.993182	1	0.998295	433	7	3	1317	0.984091	0.997727	0.994318
	RP	438	2	11	1309	0.995455	0.991667	0.992614	433	7	4	1316	0.984091	0.99697	0.99375
HMGCR	NB	437	3	0	1320	0.993182	1	0.998295	598	2	60	1740	0.996667	0.966667	0.974167
	RP	597	3	21	1779	0.995	0.988333	0.99	595	5	22	1778	0.991667	0.987778	0.98875
IDE	NB	56	4	10	170	0.933333	0.944444	0.941667	46	14	15	165	0.482759	0.916667	0.879167
	RP	56	4	32	148	0.933333	0.822222	0.85	55	5	20	160	0.916667	0.888889	0.895833
PPARG	NB	1696	34	15	5175	0.980347	0.99711	0.992919	1520	210	499	4691	0.878613	0.903854	0.897543
	RP	1715	15	106	5084	0.991329	0.979576	0.982514	1705	25	153	5037	0.985549	0.97052	0.974277
CES1	NB	289	1	19	851	0.996552	0.978161	0.982759	217	73	67	802	0.748276	0.9229	0.879206
	RP	285	5	25	845	0.982759	0.971264	0.974138	285	5	47	822	0.982759	0.945915	0.955134
