# Supplementary material for: AlzhCPI: A knowledge base for predicting chemical-protein interactions towards Alzheimer’s disease
Source: PLoS One. 2017 May 25;12(5):e0178347. doi: 10.1371/journal.pone.0178347 (PMC5460905; doi:10.1371/journal.pone.0178347)
Supplement: S7 Table — (XLSX) [file pone.0178347.s007.xlsx]

## Sheet: Table S6
Table S6 The detailed performance of the test set validation for 26 targets towards Alzheimer disease using NB and RP classifiers.
Target	Model	ECFP6							MACCS
		TP	FN	FP	TN	SE	SP	Q	TP	FN	FP	TN	SE	SP	Q
HTR2A	NB	703	39	13	2213	0.947439	0.99416	0.98248	514	228	117	2109	0.692722	0.947439	0.88376
	RP	689	53	78	2148	0.928571	0.96496	0.955863	680	62	125	2101	0.916442	0.943845	0.936995
ADORA2A	NB	722	61	451	1898	0.922095	0.808003	0.836526	655	128	514	1835	0.836526	0.781183	0.795019
	RP	677	106	313	2036	0.864623	0.866752	0.86622	749	34	1650	699	0.956577	0.297573	0.462324
CHRM2	NB	97	32	6	377	0.751938	0.984334	0.925781	75	53	8	375	0.585938	0.979112	0.880626
	RP	102	27	23	360	0.790698	0.939948	0.902344	85	43	21	362	0.664062	0.94517	0.874755
PDE9A	NB	31	2	0	99	0.939394	1	0.984848	16	17	0	99	0.484848	1	0.871212
	RP	28	5	3	96	0.848485	0.969697	0.939394	23	10	1	98	0.69697	0.989899	0.916667
GRM2	NB	100	6	1	317	0.943396	0.996855	0.983491	84	22	62	256	0.792453	0.805031	0.801887
	RP	97	9	8	310	0.915094	0.974843	0.959906	88	18	35	283	0.830189	0.889937	0.875
GRM3	NB	12	4	0	48	0.75	1	0.9375	12	4	1	47	0.75	0.979167	0.921875
	RP	14	2	3	45	0.875	0.9375	0.921875	13	3	2	46	0.8125	0.958333	0.921875
MAPK8	NB	238	28	1	797	0.894737	0.998747	0.972744	184	82	53	745	0.691729	0.933584	0.87312
	RP	218	48	30	768	0.819549	0.962406	0.926692	199	67	31	767	0.74812	0.961153	0.907895
MAPK9	NB	85	23	4	320	0.787037	0.987654	0.9375	66	42	14	310	0.611111	0.95679	0.87037
	RP	83	25	27	297	0.768519	0.916667	0.87963	80	28	36	288	0.740741	0.888889	0.851852
MAPK10	NB	128	46	8	514	0.735632	0.984674	0.922414	102	72	42	480	0.586207	0.91954	0.836207
	RP	119	55	21	501	0.683908	0.95977	0.890805	109	65	36	486	0.626437	0.931034	0.854885
MAPK14	NB	18	1	0	57	0.947368	1	0.986842	12	7	0	57	0.631579	1	0.907895
	RP	16	3	0	57	0.842105	1	0.960526	10	9	8	49	0.526316	0.859649	0.776316
HS90AA1	NB	183	65	1	743	0.737903	0.998656	0.933468	168	80	73	671	0.677419	0.901882	0.845766
	RP	197	51	19	725	0.794355	0.974462	0.929435	187	61	31	713	0.754032	0.958333	0.907258
PIN1	NB	18	5	0	69	0.782609	1	0.945652	15	8	1	68	0.652174	0.985507	0.902174
	RP	17	6	1	68	0.73913	0.985507	0.923913	16	7	3	66	0.695652	0.956522	0.891304
MAPT	NB	9	3	0	36	0.75	1	0.9375	5	7	0	36	0.416667	1	0.854167
	RP	8	4	8	28	0.666667	0.777778	0.75	6	6	4	32	0.5	0.888889	0.791667
PTGS2	NB	545	38	95	1654	0.93482	0.945683	0.942967	461	122	280	1469	0.790738	0.839909	0.827616
	RP	501	82	140	1609	0.859348	0.919954	0.904803	548	35	55	1694	0.939966	0.968553	0.961407
NOS2	NB	173	11	19	533	0.940217	0.96558	0.959239	137	47	91	461	0.744565	0.835145	0.8125
	RP	157	27	44	508	0.853261	0.92029	0.903533	151	33	65	487	0.820652	0.882246	0.866848
MPO	NB	13	6	0	57	0.684211	1	0.921053	8	11	5	52	0.421053	0.912281	0.789474
	RP	12	7	2	55	0.631579	0.964912	0.881579	11	8	6	51	0.578947	0.894737	0.815789
CHUK	NB	25	16	0	123	0.609756	1	0.902439	33	8	9	114	0.804878	0.926829	0.896341
	RP	26	15	1	122	0.634146	0.99187	0.902439	28	13	6	117	0.682927	0.95122	0.884146
IKBKB	NB	169	29	2	592	0.853535	0.996633	0.960859	140	58	29	565	0.707071	0.951178	0.890152
	RP	165	33	16	578	0.833333	0.973064	0.938131	144	54	27	567	0.727273	0.954545	0.897727
TNF	NB	127	65	18	558	0.661458	0.96875	0.891927	21	171	15	561	0.109375	0.973958	0.757812
	RP	114	78	62	514	0.59375	0.892361	0.817708	113	79	60	516	0.588542	0.895833	0.81901
ALOX12	NB	31	9	0	120	0.775	1	0.94375	34	6	12	108	0.85	0.9	0.8875
	RP	33	7	8	112	0.825	0.933333	0.90625	35	5	7	113	0.875	0.941667	0.925
CTSD	NB	366	57	15	1254	0.865248	0.98818	0.957447	326	97	134	1135	0.770686	0.894405	0.863475
	RP	387	36	14	1255	0.914894	0.988968	0.970449	376	47	37	1232	0.888889	0.970843	0.950355
PDK1	NB	137	12	0	447	0.919463	1	0.979866	134	15	2	445	0.899329	0.995526	0.971477
	RP	140	9	1	446	0.939597	0.997763	0.983221	136	13	1	446	0.912752	0.997763	0.97651
HMGCR	NB	198	1	10	587	0.994975	0.98325	0.986181	194	5	22	575	0.974874	0.963149	0.96608
	RP	193	6	5	592	0.969849	0.991625	0.986181	187	12	9	588	0.939698	0.984925	0.973618
IDE	NB	17	3	1	59	0.85	0.983333	0.95	5	15	9	51	0.25	0.85	0.7
	RP	14	6	20	40	0.7	0.666667	0.675	13	7	13	47	0.65	0.783333	0.75
PPARG	NB	502	80	9	1737	0.862543	0.994845	0.96177	462	120	190	1556	0.793814	0.89118	0.866838
	RP	517	65	35	1711	0.888316	0.979954	0.957045	486	96	74	1672	0.835052	0.957617	0.926976
CES1	NB	85	15	37	263	0.85	0.876667	0.87	57	43	34	266	0.57	0.886667	0.8075
	RP	81	19	9	291	0.81	0.97	0.93	81	19	35	265	0.81	0.883333	0.865
