# Supplementary material for: AlzhCPI: A knowledge base for predicting chemical-protein interactions towards Alzheimer’s disease
Source: PLoS One. 2017 May 25;12(5):e0178347. doi: 10.1371/journal.pone.0178347 (PMC5460905; doi:10.1371/journal.pone.0178347)
Supplement: S8 Table — (XLSX) [file pone.0178347.s008.xlsx]

## Sheet: Table S7
Table S7. The minimum, lower quartile (Q1), median (Q2), upper quartile (Q3), and maximum of MCC values on test sets.
Models	N	the minimum of MCC	lower quartile (Q1)of MCC	the median (Q2)of MCC	upper quartile (Q3) of MCC	the maximum of MCC
NB_ECFP6	26	0.653	0.849	0.953	0.988	1
NB_MACCS	26	0.285	0.554	0.651	0.785	0.951
RP_ECFP6	26	0.53	0.739	0.816	0.893	0.988
RP_MACCS	26	0.393	0.662	0.757	0.867	0.972
ECFP6	52	0.653	0.79	0.879	0.958	1
MACCS	52	0.26	0.59	0.708	0.828	0.972
NB	52	0.285	0.651	0.832	0.954	1
RP	52	0.492	0.698	0.798	0.885	0.988
