# Supplementary material for: AlzhCPI: A knowledge base for predicting chemical-protein interactions towards Alzheimer’s disease
Source: PLoS One. 2017 May 25;12(5):e0178347. doi: 10.1371/journal.pone.0178347 (PMC5460905; doi:10.1371/journal.pone.0178347)
Supplement: S9 Table — (XLSX) [file pone.0178347.s009.xlsx]

## Sheet: Table S8
Table S8 The associations between molecules and targets predicted by AlzhCPI for shichangpu
Name	Total	Target
(-)-alpha-cedrene	4	PTGS2
(-)-caryophyllene oxide	2	ACHE
(-)-caryophyllene oxide	4	PTGS2
(+)-g-Eudesmol	2	ACHE
(+)-g-Eudesmol	4	PTGS2
(E)-b-farnesene	4	ACHE
(E)-b-farnesene	2	ADORA2A
(E)-b-farnesene	2	BACE1
(E)-b-farnesene	4	PTGS2
(E)-b-farnesene	2	SIGMAR1
alpha-bisabolol	3	BACE1
alpha-bisabolol	4	PTGS2
Asaraldehyde	2	HTR2A
Asaraldehyde	2	APP
Asaraldehyde	4	ACHE
Asaraldehyde	2	MAOB
Asaraldehyde	2	BACE1
Asaraldehyde	2	CES1
Asaraldehyde	2	GSK3B
Asaraldehyde	3	PDE4A
Asaraldehyde	4	PTGS2
Asaraldehyde	3	TNF
Azaron (alpha-asarone)	2	HTR2A
Azaron (alpha-asarone)	3	APP
Azaron (alpha-asarone)	4	ACHE
Azaron (alpha-asarone)	3	GSK3B
Azaron (alpha-asarone)	2	PDE4A
Azaron (alpha-asarone)	4	PTGS2
Azaron (alpha-asarone)	2	MAPT
beta-asarone	2	HTR2A
beta-asarone	3	APP
beta-asarone	4	ACHE
beta-asarone	3	GSK3B
beta-asarone	2	PDE4A
beta-asarone	4	PTGS2
beta-asarone	2	MAPT
BZM (benzyl benzoate)	4	ACHE
BZM (benzyl benzoate)	2	CHRM2
BZM (benzyl benzoate)	3	MAOB
BZM (benzyl benzoate)	3	BACE1
BZM (benzyl benzoate)	3	CES1
BZM (benzyl benzoate)	2	GABRA1
cis-methylisoeugenol	3	APP
cis-methylisoeugenol	4	ACHE
cis-methylisoeugenol	3	MAOB
cis-methylisoeugenol	3	GSK3B
cis-methylisoeugenol	2	NOS2
cis-methylisoeugenol	3	PDE4A
cis-methylisoeugenol	4	PTGS2
cis-methylisoeugenol	3	MAPT
Elemol	2	BACE1
Elemol	2	IKBKB
Elemol	4	PTGS2
Estragole	2	APP
Estragole	2	ADORA2A
Estragole	4	ACHE
Estragole	3	MAOB
Estragole	2	BACE1
Estragole	3	GSK3B
Estragole	4	PTGS2
Estragole	2	SIGMAR1
Eucalypto	3	ACHE
Eucalypto	3	BACE1
Eucalypto	2	CES1
Eucalypto	4	PTGS2
Eucalypto	2	SIGMAR1
gamma-asarone	2	HTR2A
gamma-asarone	2	APP
gamma-asarone	4	ACHE
gamma-asarone	2	GSK3B
gamma-asarone	2	PDE4A
gamma-asarone	2	PDE4B
gamma-asarone	4	PTGS2
gamma-asarone	2	SIGMAR1
gamma-asarone	2	MAPT
Guaiol	2	ACHE
Guaiol	4	PTGS2
Isoelemicin	2	HTR2A
Isoelemicin	3	APP
Isoelemicin	4	ACHE
Isoelemicin	3	GSK3B
Isoelemicin	2	PDE4A
Isoelemicin	4	PTGS2
Isoelemicin	3	MAPT
Longicyclene	2	ACHE
Longicyclene	2	BACE1
Longicyclene	2	BCHE
Longicyclene	4	PTGS2
Methyl eugenol	2	HTR1A
Methyl eugenol	2	HTR2A
Methyl eugenol	2	APP
Methyl eugenol	4	ACHE
Methyl eugenol	3	GSK3B
Methyl eugenol	2	NOS2
Methyl eugenol	3	PDE4A
Methyl eugenol	2	PDE4B
Methyl eugenol	4	PTGS2
Methyl eugenol	2	SIGMAR1
Ocimene	2	ADORA2A
Ocimene	3	ACHE
Ocimene	2	BACE1
Ocimene	2	GSK3B
Ocimene	4	PTGS2
Ocimene	2	SIGMAR1
T-Muurolol	4	PTGS2
trans-methylisoeugenol	3	APP
trans-methylisoeugenol	4	ACHE
trans-methylisoeugenol	3	MAOB
trans-methylisoeugenol	3	GSK3B
trans-methylisoeugenol	2	NOS2
trans-methylisoeugenol	3	PDE4A
trans-methylisoeugenol	4	PTGS2
trans-methylisoeugenol	3	MAPT
α-cadinol	2	ACHE
α-cadinol	2	CES1
Elemol	4	PTGS2
